# Supplementary material for: Novel Black Seed Polysaccharide Extract-g-Poly (Acrylate) pH-Responsive Hydrogel Nanocomposites for Safe Oral Insulin Delivery: Development, In Vitro, In Vivo and Toxicological Evaluation
Source: Pharmaceutics. 2022 Dec 25;15(1):62. doi: 10.3390/pharmaceutics15010062 (PMC9864008; doi:10.3390/pharmaceutics15010062)
Supplement: Supplementary file 1 [file pharmaceutics-15-00062-s001.zip]

Archive with 1 entries (1 files):
- pharmaceutics-2070702-supplementary.pdf
